# Supplementary material for: Safety Assessment of Aspergillus cristatus CCNH008 for Potential Use in Food and Health Applications
Source: Foods. 2026 Jun 8;15(12):2066. doi: 10.3390/foods15122066 (PMC13298308; doi:10.3390/foods15122066)
Supplement: Supplementary file 1 [file foods-15-02066-s001.zip]

Archive with 1 entries (1 files):
- foods-4290308-supplementary.pdf
